# Supplementary material for: Attachment anxiety is associated with a fear of becoming fat, which is mediated by binge eating
Source: PeerJ. 2017 Mar 8;5:e3034. doi: 10.7717/peerj.3034 (PMC5345385; doi:10.7717/peerj.3034)
Supplement: Supplemental Information 1 [file peerj-05-3034-s001.xlsx]

## Sheet: Sheet1
Subject code	Gender	Age	sexual preference	Ethnicity	Ethnicity 2	College Year	Commuter Resident	Body Type perception	Body Mass Index (BMI)	Social/Financial Status	DSI 1	DSI 2	DSI 3	DSI 4	DSI 5	DSI 6	DSI 7	DSI 8	DSI 9	DSI 10	DSI 11	DSI 12	DSI 13	DSI 14	DSI 15	DSI 16	DSI 17	DSI 18	DSI 19	DSI 20	DSI 21	DSI 22	DSI 23	ECR 1	ECR 2	ECR 3	ECR 4	ECR 5	ECR 6	ECR 7	ECR 8	ECR 9	ECR 10	ECR 11	ECR 12	ECR 13	ECR 14	ECR 15	ECR 16
Jp5	1	19	10	2		0		1	34.7	3	4	5	4	4	6	6	1	5	5	4	6	4	3	6	4	2	2	6	1	5	2	6	2	5	3	7	1	3	2	4	5	4	2	6	6	4	2	5	4
Jp8	1	19	11	0		0		0	25.5	3	5	4	2	3	2	5	7	5	2	5	4	4	3	5	2	6	1	4	3	5	2	5	4	5	4	4	4	4	2	4	2	4	4	5	4	3	4	5	4
Jp3	1	22	11	0		3		0	20.7	5	1	1	1	1	1	1	1	1	1	1	1	1	1	3	1	2	6	1	1	3	1	1	1	1	1	7	1	1	7	2	1	1	7	1	1	1	1	7	1
Jp2	1	19	11	1		0		0	35.4	4	4	5	3	4	2	2	1	4	3	4	3	4	3	5	4	6	1	4	4	5	3	2	5	5	3	4	2	1	1	2	2	4	3	5	5	4	3	3	4
Jp1	1	18	11	0		0		0	23.4	3	3	5	5	4	4	4	3	3	4	3	5	3	2	3	5	6	3	6	3	4	4	4	4	3	3	4	4	5	6	3	6	6	2	5	5	5	3	3	3
Jp6	1	18	11	1		0		1	31.9	2	2	2	2	2	3	2	1	3	3	2	2	2	2	3	2	4	3	3	2	4	3	3	2	2	2	6	2	2	2	2	2	2	5	2	4	2	2	6	6
Jp7	1	18	11	0		0		0	23	3	3	2	3	2	1	2	1	4	2	2	2	4	2	2	1	5	1	3	2	3	1	2	1	1	1	7	1	2	1	1	2	1	7	1	2	1	7	7	3
Jp9	1	19	9	2		0		0	23.9	3	3	5	3	5	4	4	3	5	4	3	2	5	4	5	3	5	2	5	2	5	2	4	4	2	2	5	2	4	2	4	3	4	4	3	4	5	4	5	3
JP4	0	21	11	0		3		1	31.4	3	2	1	2	3	2	1	2	3	2	1	1	3	3	3	2	4	1	1	3	3	1	1	3	2	1	7	1	2	1	1	2	1	5	2	1	1	3	4	6
Jp10	1	18	11	1		0		0	25.8	4	1	5	1	6	1	1	4	4	1	1	1	1	5	4	4	2	1	2	2	2	1	1	4	1	1	5	1	1	1	1	2	3	6	1	2	2	6	6	6
Jp13	1	19	1	1		1		0	20.2	1	2	2	4	6	5	2	4	3	2	5	1	2	4	5	5	6	6	4	2	3	4	3	4	4	4	3	1	6	1	3	2	1	4	1	1	1	1	3	2
Jp14	1	18	9	0		0		0	28.3	2	2	5	2	2	4	5	2	3	6	3	3	3	2	3	4	3	2	2	1	3	4	3	2	5	2	7	2	3	2	2	2	3	2	3	4	3	2	4	3
Jp11	1	19	11	1		0		1			2	1	2	3	3	2	1	4	3	3	1	2	2	5	2	2	1	1	3	3	3	3	2	2	3	6	2	4	2	2	1	3	4	2	4	3	4	4	2
Jp12	1	31	11	1		3		1	39	3	2	1	1	5	1	1	1	1	1	1	1	5	1	2	1	4	1	3	1	3	1	1	1	1	1	6	1	1	1	1	1	1	6	1	5	1	6	6	6
Jp15	1	19	11	0	1	0		1	27.6	2	2	6	5	3	5	1	4	3	2	4	5	2	4	2	6	5	6	3	4	6	6	3	5	6	5	3	6	7	6	5	3	3	2	6	1	5	2	3	4
Jp16	0	20	11	2		2		0	25.2	3	1	2	5	1	1	1	1	5	4	1	1	5	3	1	3	3	3	1	1	2	3	1	1	1	1	1	2	1	1	1	2	3	1	1	3	1	1	1	1
Jp17	0	20	11	4		2		0	25.1	3	1	1	1	3	2	1	1	3	2	1	1	2	2	3	2	2	1	1	1	4	3	2	2	2	1	6	1	2	2	2	2	1	7	2	1	1	7	7	6
Jp18	1	21	11	1		3		0	26.4	3	2	4	1	3	3	1	1	3	4	2	1	4	2	3	4	3	1	3	1	3	1	4	4	2	1	4	2	4	2	2	3	2	5	3	4	3	2	4	3
Jp19	0	18	11	4	5	0		0	25.2	4	2	4	5	3	2	1	1	6	4	3	5	4	1	3	4	6	3	1	5	6	3	2	4	5	4	7	5	4	7	7	3	6	4	5	2	1	4	2	3
Jp20	1	22	11	1		3		0	18.2	2	1	4	2	2	3	1		3	3	3	1	2			3	3	1	1		4	1	1						7	5		5	5	2	5	3	4	2	2
Jp21	1	19	11	1		1		2	14.2	4	5	1	1	6	1	5	1	6	1	3	4	6	3	6	1	6	2	6	1	6	1	6	2	5	6	6	5	4	1	6	1	1	6	6	6	2	6	7	6
Jp23	0	21	1	1		3		1	24.4	2	1	1	2	4	3	1	1	5	1	3	4	2	2	4	1	2	1	2	3	5	1	1	2	1	1	7	3	4	4	4	5	5	4	6	3	4	5	7	7
Jp22	1	20	11	1		1		0	21.9	2	3	1	3	1	1	4	1	4	3	1	1	3	1	3	1	5	1	1	3	4	1	3	1	1	1	7	1	1	1	1	1	1	3	3	5	1	5	4	3
Jp24	1	18	11	0	4	0		2	19.5	4	2	6	3	6	4	4	1	5	4	2	2	2	1	6	4	4	6	6	1	5	6	3	1	4	1	6	6	6	2	7	7	5	6	7	7	3	6	6	1
Jp25	1	19	10	0		1		1	32.9	2	3	2	1	4	2	1	2	6	3	3	1	2	1	6	1	6	1	5	1	4	2	4	1	5	4	5	3	4	1	1	3	3	5	3	6	2	6	4	3
Jp26	0	18	11	2		0		0	26.6	3	2	6	4	4	3	2	4	2	5	2	5	4	2	4	2	4	4	2	1	3	1	3	3	2	1	4	3	5	2	2	4	3	3	4	2	2	4	3	2
JP27	1	18	11	2		0		1	38.6	2	1	6	4	6	4	1	6	4	3	1	4	2	4	6	1	6	4	1	3	6	4	6	2	6	3	2	6	6	4	7	4	4	4	5	6	7	1	6	1
Jp28	1	18	11	0		0		1		2	3	4	4	5	5	4	3	3	4	4	6	5	3	4	4	5	2	5	4	4	3	4	4	2	2	3	3	4	5	5	4	4	4	4	5	5	5	2	2
Jp29	1	20	1	2		2		0	26.6	3	4	3	2	4	4	5	2	5	1	2	4	3	2	5	3	4	2	4	2	2	2	2	2	5	2	6	3	2	3	2	3	2	6	3	4	1	2	1	2
Jp30	0	19	11	1		0		1	27.5	3	1	6	1	4	6	1	1	4	5	1	3	3	1	1	1	3	2	3	4	5	5	6	4	4	2	4	2	5	3	2	3	6	6	6	2	2	5	5	1
Jp31	1	19	11	0		1		0		3	2	2	1	4	5	1	1	1	3	1	5	1	1	1	3	3	1	1	1	1	1	1	1	1	1	1	1	4	4	1	4	4	1	4	1	3	1	1	4
Jp32	1	19	11	0	2	1		1	31.9	2	1	6	3	4	4	1	2	4	4	3	5	2	3	2	5	2	2	3	2	1	6	3	3	7	2	3	7	7	5	5	6	6	4	4	4	3	3	5	3
Jp33	1	18	11	0		0		0	28.3	3	3	2	1	6	3	3	3	3	3	3	3	4	5	4	3	6	1	3	3	3	6	5	3	3	2	6	1	1	1	2	2	2	3	3	6	3	3	4	4
Jp34	1	19	11	2		0		0	23.5	2	1	3	1	3	3	1	1	1	1	1	1	2	2	4	1	4	3	4	2	4	5	2	1	2	4	4	2	3	1	1	1	1	4	2	2	1	4	4	4
Jp35	1	18	11	4		0		0	24.4		1	3	2	5	1	1	1	5	1	5	1	4	1	1	1	6	2	5	1	6	3	4	1	1	1	4	1	1	1	1	1	1	4	1	1	1	5	5	5
Jp36	1	19	11	1		0		1	27.4	3	2	4	2	3	1	1	1	2	2	1	1	3	1	2	3	3	3	3	1	4	4	3	2	1	1	6	1	1	1	1	1	1	5	3	2	1	6	5	1
Jp37	1	19	11	2		1		1	33.7	2	6	1	1	5	5	3	1	5	4	2	2	2	1	4	5	2	2	4	5	5	2	3	5	5	6	2	2	5	5	3	6	6	2	4	5	5	5	2	4
Jp38	1	21	9	1	2	2		0	32.1	2	2	4	5	5	4	4	3	5	5	3	3	3	4	4	3	4	2	3	2	6	2	3	3	2	2	2	2	5	2	5	3	4	2	5	5	4	2	2	5
AC02	1	20	11	1		2	2	1	34.5	3																								1	1	4	1	5	1	1	5	4	4	3	1	2	3	7	5
AC03	1	18	11	1		0	1	0	21.5	3																								1	1	4	1	1	1	1	1	2	3	3	1	1	3	3	1
AC04	1	19	11	4		1	2	2	22.2	1																								1	1	5	4	2	1	2	1	3	4	1	2	5	5	3	6
AC05	1	19	11	1		2	2	1	41.1	1																								7	1	5	5	6	1	1	1	1	6	1	7	1	5	1	3
AC06	1	19	11	4		1	2	0	21.9	3																								7	3	6	2	3	1	6	3	2	7	3	7	4	4	7	4
AC07	0	19	11	4		2	2	0	25.1	3																								4	2	5	4	4	1	2	2	2	5	4	3	4	4	4	4
AC08	1	18	10	1		0	1	0	22.3	1																								3	1	6	6	5	3	5	6	5	3	5	3	2	4	4	4
AC09	1	19	11	1	2	1	1	0	33.4	2																								5	4	3	4	5	1	6	4	3	4	4	4	3	4	6	4
AC10	1	20	11	0		3	2	0	22.9	3																								5	1	7	1	6	1	5	2	1	6	2	2	2	6	6	6
AC11	1	21	11	0		3	1	0	20.9	3																								3	2	6	3	3	2	2	2	2	6	2	2	2	6	6	5
AC12	1	19	11	1		1	2	1	31.9	3																								7	2	7	5	3	1	5	1	6	7	7	7	7	1	7	1
AC13	1	20	11	1		2	2	0	25.4	3																								1	1	7	1	5	4	1	2	2	3	4	4	5	6	6	4
AC14	1	19	11	1		1	1	0	21	2																								1	1	1	1	1	1	1	1	1	1	1	1	1	1	1	1
AC15	1	19	11	1		2	2	0	21.3	2																								5	1	4	1	3	3	1	1	1	1	3	1	1	4	7	1
AC16	0	20	11	1		2	1	1	33.3	3																								4	5	7	7	3	1	5	3	2	5	6	5	2	5	6	1
AC17	1	20	11	0		2	1	1	27.3	1																								4	6	3	3	6	5	3	3	5	5	2	6	2	4	4	4
AC18	1	21	11	1		3	1	0	27.4	3																								1	1	1	1	1	2	5	4	6	3	6	6	6	1	5	4
AC19	1	18	11	0		0	2	0	26.6	2																								4	1	5	4	2	2	5	3	5	2	6	7	4	4	2	2
AC20	1	17	11	1		0	2	0	19.3	3																								5	1	6	2	4	2	2	2	2	6	2	4	2	6	7	3
AC21	1	17	11	1		0	2	0	20.4	3																								2	1	5	2	6	3	4	5	4	6	4	5	7	5	7	5
AC22	1	18	11	1		0	2	0	27.3	3																								4	2	7	4	6	1	4	1	1	7	5	5	4	1	7	4
AC23	1	18	11	1		0	2	1	32.6	1																								6	7	5	6	5	1	5	2	1	6	7	5	4	6	7	2
AC24	1	17	11	0		0	2	0	24.6	2																								5	7	6	3	1	1	5	4	5	5	6	3	1	6	7	3
AC25	1	17	11	1		0	1	1	39.1	2																								5	1	7	2	4	2	3	1	1	6	1	1	4	6	5	1
AC26	1	17	11	1		0	1	0	19.1	2																								3	1	7	1	3	3	1	1	1	7	6	7	1	7	5	6
AC27	1	21	9	1		2	2	1	37.2	1																								7	2	2	7	7	5	6	6	5	4	7	5	4	3	3	1
AC28	1	21	11	0		3	2	0	24.3	2																								5	2	6	3	6	4	3	3	2	6	4	5	2	5	6	4
AC29	1	19	11	4		1	2	0	21.5	3																								5	1	2	5	6	2	6	7	5	6	4	7	4	6	7	3
AC30	0	21	11	0		0	1	0	25.1	3																								1	1	7	1	1	1	2	1	1	7	1	1	1	7	7	7
AC31	1	18	11	4		0	2	1	27.1	2																								2	1	7	1	7	4	2	2	1	7	1	4	4	7	7	6
AC32	1	19	11	1		1	1	1	25.4	2																								3	1	6	1	4	2	3	2	2	6	3	2	1	4	3	5
AC33	0	20	11	1		3	2	1	37.2	0																								4	1	7	5	6	1	3	2	1	7	5	5	1	5	6	4
AC34	1	20	11	2		2	2	1	47.6	2	6	3	2	4	1	5	3	6	2	5	2	4	1	6	2	5	3	3	2	4	2	5	2	5	2	6	4	5	5	3	2	2	6	6	4	2	3	5	3
AC35	1	20	1	1	2	2	2	0	38.4	4	4	1	2	6	3	6	1	5	3	4	2	2	3	6	1	6	1	4	3	5	3	4	3	4	2	7	3	4	1	6	4	3	6	7	7	2	1	7	3
AC36	1	20	11	0	4	1	1	0	20.6	4	4	2	1	3	2	1	3	2	3	1	2	6	1	5	3	4	2	4	1	6	4	2	3	1	2	6	1	1	1	2	3	1	7	1	2	1	7	6	6
AC37	0	18	11	1		0	1	0	23	3	1	4	5	5	6	2	1	3	3	2	3	1	1	1	1	3	5	4	1	2	4	4	1	3	1	2	1	3	3	1	4	3	2	5	2	2	3	5	3
AC38	1	20	11	0		2	2	0	22.7	4	2	4	1	6	1	2	3	3	1	2	2	2	2	2	1	2	3	3	1	5	1	2	2	4	1	7	3	4	2	1	1	1	7	5	2	1	7	7	6
AC39	1	20	11	1		2	2	0	31.3	2	2	4	2	5	3	1	1	3	2	4	1	2	1	5	1	3	1	4	2	2	1	1	3	5	1	7	4	6	1	2	1	1	7	1	3	1	7	7	5
AC40	1	19	11	2	3	2	2	0	26.1	2	5	2	5	3	2	6	3	5	4	4	5	5	4	4	2	5	5	6	2	5	4	6	2	5	5	6	4	2	1	4	3	2	6	7	6	2	5	4	3
AC41	1	19	11	1		1	1	1	31.6	4	2	1	1	4	1	4	1	6	1	4	1	5	1	6	1	5	1	4	1	6	1	5	1	4	1	7	1	1	1	4	1	1	7	6	6	1	7	7	4
AC42	1	19	11	1		1	2	0	21.6	3	5	3	1	4	1	5	3	5	1	4	4	4	2	5	1	5	1	4	2	6	1	3	2	3	1	6	2	2	1	3	1	1	6	2	5	1	6	6	4
AC43	1	18	8	0		0	2	0	21.5	2	5	5	6	6	4	4	3	6	4	5	5	6	2	6	3	6	2	5	2	6	2	5	5	6	4	4	6	3	3	6	5	3	4	6	6	4	2	6	2
AC44	1	19	11	0		1	2	0	27.4	3	4	4	1	5	1	2	1	3	1	1	1	4	1	5	1	4	1	4	1	5	4	1	1	1	1	7	2	1	1	1	1	1	6	6	4	1	7	7	5
AC45	1	19	11	0		1	2	0	21.6	2	4	3	1	2	1	4	4	5	1	5	5	4	4	6	1	6	2	4	1	3	3	4	1	5	1	4	2	1	1	4	4	6	7	4	3	1	7	7	3
AC46	1	20	11	0		1	2	0	23.4	3	6	5	1	3	1	6	2	6	2	6	4	4	2	6	1	6	1	5	2	5	2	5	2	3	1	6	1	2	1	2	2	2	6	3	3	3	5	6	5
AC47	1	20	11	2		2	2	0	24	3	4	2	2	6	2	6	3	6	3	6	3	3	1	5	2	4	1	4	1	6	4	6	2	4	6	6	1	3	2	2	3	3	6	3	7	3	6	7	6
AC48	1	19	10	1		1	1	0	27.1	2	3	1	3	4	1	1	2	4	1	4	1	4	1	6	1	6	2	4	1	6	1	4	2	2	2	5	6	5	1	3	4	2	6	6	3	1	6	7	3
AC49	1	20	11	1		2	1	2	20.1	2	1	4	4	4	3	1	2	2	3	2	2	2	2	2	2	2	4	2	2	2	4	1	2	1	1	7	1	4	1	1	1	2	6	2	3	2	4	4	6
AC50	1	21	11	1		3	1	1	27.2	0	1	3	3	6	6	1	1	6	6	6	1	6	1	6	6	6	4	6	1	6	1	3	1	7	1	3	3	7	1	7	7	3	3	7	7	7	1	1	1
AC51	1	19	11	1		2	1	1	34.5	3	6	4	3	2	3	6	1	1	1	2	2	2	3	1	1	1	5	4	1	1	4	4	1	3	5	6	1	5	2	1	5	1	5	3	3	1	5	6	7
AC52	0	19	11	1		1	1	0	21.5	3	5	2	3	4	2	3	3	5	2	5	6	6		4	4	5	1	5	3	6	3	6	3	4	2	5	2	6	2	4	1	1	5	4	7	5	4	6	5
AC53	1	19	11	2		1		0	23.7	3	3	3	1	2	1	1	1	3	1	1	1	1	1	2	2	1	1	1	1	3	1	2	1	2	1	5	2	3	2	2	2	2	3	3	2	1	1	3	4
AC54	1	18	11	2		1	2	0	25.8	2	3	1	3	2	2	2	2	2	2	2	2	1	1	3	1	3	1	1	1	5	1	3	1	1	1	4	1	3	1	1	1	1	3	3	3	1	3	1	1
AC55	1	19	11	1		1	1	1	27.1		4	4	1	2	4	6	6	6	3	6	6	6	5	6	6	6	3	6	5	6	4	6	3	5	1	6	3	5	1	2	7	5	4	4	7	1	5	5	5
AC56	1	20	9	1		3		0	27.1		4	2	3	4	3	5	2	2	4	1	3	3	2	3	2	4	2	4	1	5	2	4	2	6	3	6	6	4	3	5	3	3	5	6	6	4	5	5	3
AC57	0	20	11	1		3	1	1	54.9	1	4	1	3	4	1	5	3	6	1	4	1	2	2	5	1	6	2	4	2	4	2	4	2	2	5	6	1	1	1	1	1	1	7	1	3	1	6	5	6
AC58	1	21	10	1	4	3	2	0	20.8	2	6	6	4	5	3	6	3	5	2	4	4	5	2	5	2	5	2	6	1	6	2	4	4	6	4	6	6	7	5	6	5	5	5	5	5	3	5	6	2
AC59	1	21	11	1		3	1	0	23.4	1	6	2	5	5	1	6	1	6	1	6	2	5	1	4	1	6	5	5	1	6	2	6	1	1	1	7	1	5	2	1	1	1	7	5	3	1	1	7	7
AC60	1	20	11	0		3	1	0	29	3	3	5	4	4	3	5	2	6	4	5	3	4	4	6	6	5	5	6	4	5	4	4	4	5	3	2	5	4	4	6	3	3	5	5	6	3	6	6	3
AC61	1	20	11	1		3	1	1	41.6	2	6	6	4	6	3	6	1	6	3	4	6	6	6	6	4	6	3	6	4	6	4	6	6	7	1	5	1	3	1	1	4	4	5	1	3	1	7	7	7
AC62	1	20	11	0		2	1	0	22.7	3	6	5	4	4	1	6	1	6	1	6	6	6	4	5	1	6	4	6	5	6	1	5	6	5	2	4	1	1	1	3	1	1	5	1	7	1	7	7	5
AC63	0	20	11	5		2	2	2	19.8	3	4	3	6	5	1	2	2	2	1	1	3	4	1	4	1	4	6	6	2	5	2	6	2	3	2	7	4	2	1	6	1	1	7	3	5	1	7	7	3
AC64	1	22	11	0		4	1	0	20.1	4	1	1	1	1	1	1	1	1	1	1	1	1	1	2	1	2	1	1	1	1	5	1	1	1	1	6	1	1	1	3	1	1	5	1	1	1	6	7	7
AC65	1	19	11	2		2	2	1	35.4	3	1	1	1	6	1	1	1	6	1	6	1	1	6	6	2	6	1	4	1	6	1	4	1	4	1	7	2	4	1	7	1	3	7	7	7	1	7	7	2
AC66	1	22	11	4		4	2	1	35.4	4	5	1	4	5	1	6	1	6	1	6	5	5	3	6	1	6	3	6	4	6	5	6	2	6	3	2	3	1	1	6	1	1	4	2	6	1	6	6	1
AC67	1	17	11	0		0	1	1	39.8	3	3	1	1	1	1	2	1	4	1	2	4	3	1	2	1	1	1	5	2	6	1	2	3	7	1	7	2	4	1	5	1	1	6	7	7	1	7	7	4
AC68	1	21	11	0		3	1	0	23.1	3	4	1	4	4	1	2	1	4	1	2	2	4	2	5	1	4	1	3	1	6	1	3	1	3	1	7	2	2	2	2	1	1	6	2	4	1	7	6	5
AC69	1	20	11	1		2	2	1	36.6	2	1	4	3	5	5	4	3	2	3	6	4	5	3	3	4	5	3	3	3	6	4	4	4	5	4	6	6	6	4	5	5	4	4	5	4	2	5	5	5
AC70	1	20	11	0		2	1	0	19.3	2	4	2	4	2	2	6	3	6	2	6	3	6	2	6	2	3	5	5	1	6	1	6	1	6	1	6	5	4	1	7	1	1	7	6	6	4	6	7	2
AC71	1	20	11	1		2	2	0	21.3	3	6	5	1	3	4	1	2	5	3	4	4	3	2	6	4	2	4	3	4	4	3	3	4	4	2	5	3	4	4	3	5	5	2	4	3	3	3	4	5
AC72	1	19	11	0		0	1	0	29	3	2	3	1	2	3	3	1	6	3	2	3	4	1	1		5	1	5	1	5	2	4	1	1	1	1	1	1	1	1	1	1	4	1	2	1	4	1	6
AC73	1	21	9	1	2	3	2	1	32.5	2	4	4	4	4	4	5	3	4	4	3	3	4	3	4	4	4	2	4	2	6	3	4	2	4	4	3	3	5	4	4	5	5	4	5	7	7	4	4	3
AC74	1	19	9	1		1	1	1	33	1	4	5	3	5	3	5	5	5	4	4	5	4	5	6	4	6	4	6	5	5	3	5	4	6	3	4	5	3	2	6	4	3	6	4	6	6	5	5	2
AC75	1	18	11	4		0	1	0	23	3	5	5	5	5	3	6	1	3	3	3	2	5	4	6	6	6	5	6	4	5	3	4	4	3	2	7	2	1	1	2	1	1	7	2	7	2	7	7	2
AC76	1	23	11	1		3	1	1	33.7	3	5	2	2	5	2	1	2	2	2	1	1	2	3	4	2	3	2	4	2	4	2	2	2	4	2	2	3	3	2	1	3	3	5	5	2	2	3	4	6
AC77	1	19	11	1		1	2	1	29.9	3	4	3	2	3	2	2	1	2	2	3	3	2	2	3	2	2	1	3	1	2	1	2	1	2	1	7	1	1	1	2	1	1	3	2	3	2	5	6	2
AC78	1	19	11	1		2	1	1	36.7	3	3	4	4	5	5	3	2	4	2	4	1	4	4	2	3	4	5	3	1	5	4	2	2	3	1	6	3	2	1	4	1	1	4	2	5	1	6	6	2
AC79	1	20	11	4		2	1	1	30.2	4	1	6	3	6	3	4	1	6	2	2	1	3	1	6	1	1	1	2	2	4	2	1	1	1	1	6	1	3	1	2	4	1	6	5	3	2	5	4	5
AC80	0	18	11	1		0	1	1	29.5	3	1	1	1	1	1	1	1	3	1	1	5	1	2	5	1	3	3	1	3	3	1	3	6	4	1	7	5	1	1	1	1	1	7	4	2	1	7	7	6
AC81	1	20	11	0		3	2	0	24.4	2	1	3	3	3	2	2	1	2	3	2	2	3	1	3	2	5	2	5	1	4	2	3	1	2	2	6	2	2	1	1	2	2	6	4	4	2	2	6	5
AC82	1	21	11	0		3	2	0	27.5	3	5	2	3	4	1	2	2	5	2	3	3	4	2	5	1	5	1	5	3	4	1	4	4	1	3	5	1	1	1	1	1	1	5	2	2	2	6	6	6
AC83	0	18	11	1		1	2	0	21.9	1	2	5	1	1	1	2	6	6	1	1	3	4	6	6	1	3	1	2	4	6	6	4	6	3	2	4	1	1	1	6	1	3	2	4	6	1	3	6	1
AC84	0	17	11	1		0	2	0	26.6	2	1	5	5	2	4	1	1	2	1	2	1	2	1	3	1	2	3	2	1	2	2	1	1	4	3	2	2	5	2	2	6	6	4	2	2	1	4	5	3
AC85	1	18	11	1		0	2	1	29.2	5	3	6	6	6	4	1	3	3	4	4	6	2	1	4	4	6	4	2	4	5	1	2	5	4	2	5	3	6	5	3	3	5	4	5	6	4	2	7	3
AC86	1	19	11	0		1	2	0	37.4	3	2	3	1	5	2	2	2	3	2	4	2	2	2	3	2	2	2	3	2	2	1	3	2	4	3	6	2	2	2	4	2	2	4	3	4	2	4	4	4
AC87	1	19	11	1		1	2	1	29.9	1	4	3	2	6	5	4	4	4	3	4	2	3	3	6	4	6	4	2	2	6	2	3	2	1	6	6	4	3	1	3	2	1	3	2	3	1	3	5	2
AC88	1	19	11	0		1	2	1	30	3	3	3	3	5	4	4	1	5	4	6	4	3	1	3	6	5	4	4	1	6	5	5	1	5	4	4	4	6	4	3	1	5	4	7	4	4	4	3	4
AC89	1	19		2		2	2	0	32.6	3	4	6	5	6	6	6	1	6	6	6	6	6	6	6	6	6	1	6	6	6	6	6	6	7	1	4	1	1	1	7	5	5	7	7	7	6	7	7	1
AC90	1	20	11	0		2	2	1	33.1	3	3	1	1	4	2	3	4	4	1	1	3	4	5	5	3	2	1	4	2	6	3	5	3	4	1	6	3	3	3	3	2	2	5	6	4	4	4	4	2
AC91	1	18	11	1		1	2	0	23	2	6	1	1	4	1	6	4	6	3	6	4	6	3	5	1	6	1	6	1	5	4	6	1	3	1	7	1	1	1	2	1	1	7	5	6	1	7	6	6
AC92	0	18	1	0		0	2	1	33	5	2	2	4	2	1	1	3	5	1	4	1	2	1	3	1	2	4	2	1	1	4	4	1	1	1	7	1	1	1	2	1	1	7	2	2	1	1	7	7
AC93	1	20	11	1		2	1	0	25	3	4	3	4	5	3	2	1	3	3	4	2	5	1	3	1	6	3	5	2	5	1	4	2	3	1	7	2	3	2	1	1	1	6	3	3	2	5	6	2
AC94	1	21	11	0		4	1	0	21.5	3	3	3	1	5	4	4	1	5	4	4	2	2	2	4	3	5	3	4	3	5	3	5	3	4	2	4	2	6	2	6	4	3	3	5	5	4	3	4	3
AC95	1	20	11	1		3	1	0	22.4	3	4	4	2	3	2	5	1	4	2	3	3	3	3	4	2	5	2	4	2	4	3	3	1	2	1	6	1	2	1	3	1	1	6	4	2	1	6	6	6
AC96	1	19	11	0		1	2	1	31.7	4	4	5	2	3	4	5	4	3	4	4	3	2	2	5	3	6	4	5	3	5	3	3	2	6	3	5	6	3	2	5	5	4	4	5	5	4	3	3	2
AC97	1	19	11	0		1	2	0	18.6	1	3	2	4	2	1	4	1	4	1	3	1	2	1	6	4	5	6	6	1	5	5	5	1	7	6	7	6	2	2	7	3	2	7	6	7	6	7	7	1
AC98	1	21	11	5		3	1	0	16.6	3	4	3	4	3	4	3	4	3	4	2	1	3	2	3	3	2	4	4	4	3	4	3	2	6	4	5	6	5	5	6	6	5	4	6	6	3	4	4	2
AC99	1	18	11	0		0	2	0	19	3	2	5	3	3	4	2	2	3	2	2	2	2	2	3	3	3	2	2	2	6	4	2	2	3	3	3	3	3	2	2	7	2	6	2	3	2	4	6	3
AC100	1	18	8	2		1	2	1	27.9	1	1	3	3	5	6	1	3	5	4	3	6	3	3	4	5	3	1	1	3	5	3	5	5	2	1	4	2	5	4	2	5	4	3	7	4	5	3	3	5
AC101	1	18	11	1		0	1	1	31.7	1	3	5	3	3	2	2	3	4	4	5	4	4	2	3	2	5	2	3	3	5	1	3	2	5	2	6	5	4	2	3	2	2	5	4	4	3	6	4	3
AC102	1	19	11	1		1	2	0	19.7	3	4	3	4	5	2	6	2	5	5	6	6	6	2	5	3	5	3	5	5	6	4	6	2	2	4	5	1	6	3	2	5	2	5	4	5	3	5	3	6
AC103	1	18	11	1		1	1	0	19.7	2	2	4	2	2	1	1	1	4	4	6	2	4	1	4	1	2	1	5	3	5	1	5	2	5	1	4	4	2	1	2	1	3	6	6	4	7	6	7	6
AC104	1	20	11	0		2	1	1	25.2	2	5	4	5	6	2	6	5	5	4	4	2	3	3	4	1	6	1	6	1	5	1	4	2	6	2	4	7	5	3	2	1	1	2	4	5	2	3	4	1
AC105	1	19	11	0		1	1	1	28.9	3	2	4	1	1	3	1	1	2	2	1	1	3	1	1	1	3	1	4	1	3	3	3	1	1	1	3	1	1	1	1	3	1	4	4	1	1	1	2	1
AC106	1	19	11	0		1	2	1	25.6		1	4	3	6	4	1	1	1	1	3	1	1	1	6	3	6	5	2	1	2	5	2	2	4	2	1	2	6	2	4	4	4	5	3	1	1	4	7	4
AC107	1	18	11	2		0	1	0	20.2	3	3	3	1	4	1	2	2	4	2	2	4	5	3	4	2	5	2	5	2	4	3	3	3	4	2	6	4	6	2	5	1	2	5	3	3	2	4	4	2
AC108	1	18	11	1		0	1	0	23.2	3	1	5	6	5	4	1	1	3	4	1	6	1	4	4	5	4	1	1	4	1	4	1	1	1	1	4	1	5	4	1	7	5	3	4	4	3	4	1	4
AC109	1	20	11	1		3	2	0	29.7	3	2	3	1	4	2	1	1	1	3	1	2	2	1	3	2	4	2	1	2	2	2	1	1	2	2	3	2	5	3	2	6	5	2	4	4	3	2	3	2
AC110	1	20	11	1		3	1	1	38.3	2	3	5	1	3	2	3	1	3	2	2	1	3	1	3	1	4	1	2	1	4	3	6	2	1	1	7	2	3	1	1	1	1	5	3	2	1	6	7	2
AC111	1	20	11	1		3	1	0	23.4	3	4	2	1	5	1	3	3	5	5	6	4	4	3	3	5	5	2	5	3	2	1	3	4	2	1	4	1	4	1	1	2	2	4	3	3	2	4	5	5
				*spectrum (1-11)	*white/caucasian=0		*commuter = 1	* freshmen=0			*Differentiation of self(DSI)																							*experience in close relationships
	* Males=0 Females=1			*Lesbian gay= 1	*hispanic/latino=1		*dorm = 2	sophomore=1			spectrum 1-6																							*spectrum (1-7)
	* DSI= differentiation of self			*Bisexual= 5-6	*black or african american=2			Junior= 2			*1=not at all true of me																							*1=not like me
				*Straght=11	*native american or american indian=3			senior=3			*6= very true of me																							*7=very much like me
					*Asian/pacific Islander=4			5th year= 4
					*other= 5			other= 5
[truncated: 84 more columns]

## Sheet: Sheet2
Subject_code
Gender
Age
sexual_preference
Ethnicity
Ethnicity_2
College_Year
Commuter_Resident
Body_Type_perception
Height_Time_1
Weight_Time_1_
Body_Mass_Index_BMI_1
Height_Time_2_
Weight_Time_2
Body_Mass_Index_BMI_2
SocialFinancial_Status
DSI_1
DSI_2
DSI_3
DSI_4
DSI_5
DSI_6
DSI_7
DSI_8
DSI_9
DSI_10
DSI_11
DSI_12
DSI_13
DSI_14
DSI_15
DSI_16
DSI_17
DSI_18
DSI_19
DSI_20
DSI_21
DSI_22
DSI_23
ECR_1
ECR_2
ECR_3
ECR_4
ECR_5
ECR_6
ECR_7
ECR_8
ECR_9
ECR_10
ECR_11
ECR_12
ECR_13
ECR_14
ECR_15
ECR_16
ECR_17
ECR_18
ECR_19
ECR_20
ECR_21
ECR_22
ECR_23
ECR_24
ECR_25
ECR_26
ECR_27
ECR_28
ECR_29
ECR_30
ECR_31
ECR_32
ECR_33
ECR_34
ECR_35
ECR_36
PA1
PA2
PA3
PA4
PA5
PA6
PA7
PA8
PA9
PA10
EAS_1
EAS_2
EAS_3
EAS_4
EAS_5
EAS_6
EAS_7
EAS_8
EAS_9
EAS_10
EAS_11
EAS_12
EAS_13
EAS_14
EAS_15
EAS_16
EAS_17
EAS_18
EAS_19
EAS_20
EAS_21
EAS_22
EAS_23
EAS_24
EAS_25
Binge_EA1
Binge_EA2
Binge_EA3
Binge_EA4
Binge_EA5
Binge_EA6
Binge_EA7
Binge_EA8
Binge_EA9
Binge_EA10
Binge_EA11
Binge_EA12
Binge_EA13
Binge_EA14
Binge_EA15
Binge_EA16
Antifat_1
Antifat_2
Antifat_3
Antifat_4
Antifat_5
Antifat_6
Antifat_7
Antifat_8
Antifat_9
Antifat_10
Antifat_11
Antifat_12
Antifat_13
